# Supplementary material for: Pemafibrate prevents choroidal neovascularization in a mouse model of neovascular age-related macular degeneration
Source: PeerJ. 2023 Jan 10;11:e14611. doi: 10.7717/peerj.14611 (PMC9838199; doi:10.7717/peerj.14611)
Supplement: Supplemental Information 1 [file peerj-11-14611-s001.xlsx]

## Sheet: Sheet1
	Figure 1C															Figure 3A
	a	b														a	b	c	d	e	f		h	i	j	k	l	m		o	p	q	r	s	t
	768	238														0.97	4.25	0.27	5.97	1.31	2.25		3.73	0.47	1.09	0.03	1.16	9.54		0.1	1.88	0.97	1.08	2.07	1.78
	1020	444														1.17	3.1	0.23	10.99	0.89	1.66		0.17	4.23	1.74	0.01	0.32	2.53		0.03	8.04	0.37	5.43	0.48	5.84
	128	148														1.45	5.72	0.51	10.3	0.89	3.22		0.14	0.12	3.85	0.08	0.15	0.31		1.58	1.94	0.11	0.65	0.44	2.13
	667	273														0.66	1.25	2.14	2.82	1.74	1.3		0.13	0.04	1.07	0.07	3.11	2.39		0.82	4.55	1.24	1.78	2.7	1.94
	310	162														0.71	2.88	2.58	7.03	0.58	1.3		0.93	0.81	0.08	0.01	0.37	0.4		0.22	1.23	0.12	6.99	0.28	7.06
	340	388														1.04	2.04	0.26	7.25	0.6	1.74		0.91	0.22	0.1	0.1	0.89	1.09		3.26	3.1	0.38	23.67	0.03	0.04
	1290	263																							0.02	0.03						1.93	11.41
	2790	81																							0.04	0.06						2.88	5.4
	231	173
	395	124														Figure 3B
	225	330														a	b	c	d	e	f		h	i	j	k	l	m		o	p	q	r	s	t
	419	201														1.14	2.67	4.67	1.28	1	4.62		1.03	2.55	1.25	1.14	1.32	0.27		0.75	0.66	1.25	0.62	3.05	1.77
	1870	61.2														0.46	1.62	0	3.51	0.62	4.35		0.87	0.8	1.26	2.11	0.72	0.39		0.29	0.53	0.66	0.89	2.68	3.62
	78.1	86														1.82	1.6	0	2.16	1.38	7.38		1.35	3.14	3.11	0.8	0.82	0.22		0.61	1.17	0.79	0.96	0	2.15
	195	30.2														0.69	1.2	0.02	9.4	0.95	3.34		1.29	5.22	0.94	0.53	2.28	0.46		1.3	1.37	1.66	0.61	0	1.03
	1130	1250														0.99	1.01	1.3	14.55	0.52	3.16		0.06	5.08	0.03	2.34	0.86	0.05		1.94	0.85	0.62	5.71	0.05	4.24
	210	222														0.9	1.97	0	2.07	1.52	3.45		1.41	0.32	0.11	2.19	0	1.01		1.1	1.03	0.53	9.91	0.21	3.63
	551	840																							0.42	0						1.51	16.85
	513																								0.88	0.63						0.97	16.13
	1390
	307															Figure 3C
																a	b	c	d	e	f		h	i	j	k	l	m		o	p	q	r	s	t
																1.06	1.27	0.82	1.89	0.93	2.06		1.45	0.16	1.06	1.01	1.05	0.01		1.08	1.15	1.14	0.03	0.9	2.24
	Figure 2C															1	1.34	0.78	2.42	0.78	1.97		1.15	0.21	1.03	1.15	1.48	0.62		0.99	1.25	1.03	0.23	2.86	2.86
	a	b		c	d		e	f								1.43	3.17	0.72	2.73	0.81	2.9		0.55	1.38	2.25	0.77	0.49	1.48		1.66	2.3	0.64	1.02	0.01	2.44
	0.72	0.35		0.78	1.72		0.89	0.69								0.97	1.46	1.94	2.31	1.28	1.72		1.94	1.3	1.42	0.68	0.31	1.24		0.62	0.68	0.45	1.15	0.2	1.94
	0.8	0.38		1.01	1.47		0.74	0.34								0.65	1.64	0.97	2.43	1.01	1.85		0.5	0.78	0.19	0.97	1.44	0.03		0.99	1.95	1.32	1.01	0.72	2.47
	0.75	0		0.97	0.68		0.98	0.54								0.88	1.7	0.77	2.48	1.19	1.5		0.41	0.86	0.42	1.16	1.22	0.07		0.66	1.57	0.99	2.25	1.31	2.5
	0.78	0.34		0.72	1.12		0.71	0.48																	0.76	0.74						1.45	4.94
	1.33	0.18		1.24	0.73		1.31	0.57																	0.87	0.77						0.98	1.76
	1.61	0.14		1.29	0.75		1.36	0.49
																Figure 3D
																a	b	c	d	e	f		h	i	j	k	l	m		o	p	q	r	s	t
																0.69	11.49	1.03	4.16	0.78	20.29		0.64	0.32	0.31	0.3	0.55	0		1.74	1.78	0.54	0.1	0.44	1.31
																0.58	3.13	0.74	3.16	0.98	16.85		0.15	0.7	0.31	0.22	1.23	9.29		1.72	2.71	0.77	2	1.98	0.9
																0.96	6.3	0.49	3.58	0.82	20.91		0.38	0.76	3.81	0.21	0.7	6.46		0.98	2.77	0.73	4.3	0.09	1.04
																0.85	4.4	2.08	5.9	0.98	18.69		1.61	0.62	2.28	0.17	0.39	0		0.5	1.08	0.46	2.56	0.02	1
																0.91	4.9	0.64	3.42	1.04	16.87		1.33	0.34	0.35	0.18	1.51	0.06		0.64	1.92	1.36	2.85	2.04	1.24
																2.02	3.3	1.02	2.69	1.41	14.63		1.9	0.61	0.33	0.16	1.62	0.13		0.42	1.11	0.99	2.33	1.44	0.76
																									0.3	0.16						1.81	4.78
																									0.31	0.19						1.34	1
																Figure 4A		a												b
																D0		18.5	20.5	20.7	20.1	19.5	19.4	20.6	20.1	21.7	18.5			20.7	19.7	23.1	19.7	19.9	21.5	20	21.5	20.6	21
																D3		23.1	20	21	20	20	21	20	21.1	22	21.1			20.3	20.7	21	20.7	20.8	21	21	22	20	21.1
																D7		23.3	21	21	21	21	22	21.1	20.1	21	22			20.7	21	21.1	21	21	21	22	22.4	20.1	22
																Figure 4B		a												b
																D0		1.11144	0.780114	1.10368	1.13663	1.1716	0.942111	0.776327	0.795638	0.947538	1.23493			1.32442	1.62359	1.38462	1.39165	1.14805	1.06261	1.14231	1.06261	1.10904	1.1967
																D3		1.08791	1.02808	0.108791	1.14231	1.02808	0.870331	1.14231	0.75793	0.830771	0.974482			1.67689	1.65552	1.08791	1.32442	1.97707	1.08791	1.08791	1.24616	1.14231	1.08276
																D7		0.980523	1.08791	1.1967	1.1967	1.08791	1.03846	0.974482	0.909301	0.76154	0.830771			1.21405	1.63187	1.51586	1.52308	1.3055	1.3055	1.76539	1.52988	1.13663	1.03846
																Figure 4C		a												b
																D0		105.2	112.6	97.8	216.3	208.9	238.5							171.9	127.4	97.8	68.1	164.4	53.3
																D7		189.3	154.1	157.8	150.4	146.7	155.9	102.2	107.8	105.9	107.8			89.3	72.6	59.6	59.6	44.8	37.4	33.7	33.7
																Figure 4D		a												b
																D0		171.48	171.48	0	253.35	253.35	171.48							171.48	171.48	1310.4	1111.5	1310.4	1310.4	214.02
																D7		0	0	0	0	171.48	0	171.48						1244.7	1266.6	1266.6	214.02	214.02	171.48	214.02
